# Supplementary material for: Severely Damaged Freeze-Injured Skeletal Muscle Reveals Functional Impairment, Inadequate Repair, and Opportunity for Human Stem Cell Application
Source: Biomedicines. 2023 Dec 21;12(1):30. doi: 10.3390/biomedicines12010030 (PMC10813063; doi:10.3390/biomedicines12010030)
Supplement: Supplementary file 1 [file biomedicines-12-00030-s001.zip]

Archive with 1 entries (1 files):
- biomedicines-2760875-supplementary.pdf
